# Supplementary material for: The effects of marine heatwaves on a coral reef snapper: insights into aerobic and anaerobic physiology and recovery
Source: Conserv Physiol. 2024 Aug 21;12(1):coae060. doi: 10.1093/conphys/coae060 (PMC11793158; doi:10.1093/conphys/coae060)
Supplement: Web_Material_coae060 [file web_material_coae060.zip]

Archive with 1 entries (1 files):
- Supplementary  tables.pdf
